# Supplementary material for: Fatty Acid Content and Profile in Ulva lactuca in Response to Exposure to Variable Growth Conditions in Indoor Photobioreactors
Source: Life (Basel). 2025 Jan 6;15(1):57. doi: 10.3390/life15010057 (PMC11766515; doi:10.3390/life15010057)
Supplement: Supplementary file 1 [file life-15-00057-s001.zip]

Archive with 1 entries (1 files):
- life-3390527-supplementary.pdf
